# Supplementary material for: An inner activation gate controls TMEM16F phospholipid scrambling
Source: Nat Commun. 2019 Apr 23;10:1846. doi: 10.1038/s41467-019-09778-7 (PMC6478717; doi:10.1038/s41467-019-09778-7)
Supplement: Supplementary file 7 — Source Data [file 41467_2019_9778_MOESM7_ESM.xlsx]

## Sheet: Read me
Source Data.
Source data for each relevant figure presented in independent tabs .

## Sheet: Fig. 2b
Fig. 2b
Time (s)	WT-16F	D409G	D703R
0	0	0	0		50% Intensity is highlighted as yellow
5	191000	33230	-71434
10	179000	154000	-87565
15	-297000	288000	-126000
20	-231000	416000	-157000
25	-241000	690000	-188000
30	-182000	977000	-125000
35	-171000	1360000	-51569
40	-190000	1760000	-58017
45	-133000	2200000	-59338
50	-68765	2640000	-75197
55	-106000	3070000	-30896
60	-67994	3460000	17840
65	-23760	3850000	21460
70	-23049	4270000	61011
75	-33	4640000	103000
80	14128	5000000	123000
85	-11504	5340000	129000
90	36511	5650000
95	47697	6010000
100	89963	6350000
105	69007	6720000	158000
110	122000	7080000	222000
115	128000	7490000	259000
120	173000	7780000	218000
125	165000	8130000	249000
130	154000	8490000	232000
135	214000	8820000	275000
140	219000	9120000	249000
145	327000	9120000	271000
150	360000	10000000	297000
155	417000	10400000	288000
160	475000	10700000	303000
165	603000	11100000	367000
170	781000	11500000	345000
175	972000	11900000	338000
180	1230000	12200000	339000
185	1490000	12600000	363000
190	1840000	12900000	379000
195	2200000	13300000	380000
200	2530000	13700000	357000
205	2910000	14000000	359000
210	3320000	14300000	340000
215	3820000	14700000	353000
220	4040000	15000000	356000
225	4440000	15400000	364000
230	4870000	15700000	401000
235	5270000	16100000	452000
240	5610000	16400000	508000
245	6000000	16800000	460000
250	6390000	17100000	412000
255	6820000	17400000	423000
260	7160000	17700000	424000
265	7580000	18100000	421000
270	7980000	18400000	410000
275	8330000	18700000	434000
280	8680000	19100000	458000
285	9080000	19400000	439000
290	9380000	19700000	453000
295	9740000	20000000	475000
300	10100000	20300000	497000
305	10400000	20600000	484000
310	10800000	21000000	518000
315	11100000	21200000	514000
320	11500000	21500000	498000
325	11900000	21800000	498000
330	12200000	22100000	473000
335	12600000	22400000	481000
340	12900000	22500000	491000
345	13200000	22900000	468000
350	13500000	23100000	466000
355	13800000	23400000	468000
360	14300000	23700000	436000
365		23900000	436000
370	14800000	24200000	408000
375	15100000	24400000	408000
380	15500000	24700000	401000
385	15800000	25000000	367000
390	16100000	25200000	364000
395	16600000	25400000	367000
400	16900000	25600000	391000
405	17200000	25900000	386000
410	17300000	26200000	379000
415	17600000	26400000	318000
420	17800000	26700000	443000
425	18100000	26900000	475000
430	18300000	27200000	472000
435	18600000	27500000	444000
440	18900000	27800000	465000
445	19200000	28000000	457000
450	19400000	28200000	443000
455	19700000	28300000	462000
460	19900000	28600000	448000
465	20200000	28800000	442000
470	20400000	29100000	417000
475	20700000	29300000	389000
480	20900000	29700000	431000
485	21600000	29800000	414000
490	21500000	30000000	411000
495	21700000	30200000	400000
500	22000000	30300000	397000
505	22300000	30600000	384000
510	22400000	30800000	335000
515	22700000	31200000	352000
520	23000000	31200000	332000
525	23200000	31500000	344000
530	23800000	31700000	331000
535	24000000	31900000	331000
540	24400000	32100000	314000
545	24700000	32400000	365000
550	24900000	32600000	358000
555	25100000	32800000	338000
560	25500000	33000000	337000
565	25800000	33300000	352000
570	26000000	33500000	323000
575	26100000	33800000	341000
580	26400000	34000000	333000
585	26600000	34300000	344000
590	26900000	34400000	358000
595	27100000	34700000	343000
50% intensity	14800000	15000000	N/A
t1/2(Imax) (s)	370	220	N/A

## Sheet: Fig. 2c
		Fig. 2c
	n	WT-16F	D409G	D703R
	1	350	305	∞			WT-16F	D409G
	2	365	275	∞		Mean	392.832	276.429
	3	445	300	∞		SEM (+/-)	6.43	6.12
	4	450	190	∞		P-value		<0.0001
	5	335	220	∞		Statistical analysis		Two-tailed unpaired Student's t-test
	6	310	250	∞
	7	375	280	∞
	8	415	250	∞
	9	320	275	∞
	10	440	225	∞
	11	445	220	∞
	12	375	230	∞
	13	400	290	∞
	14	355	325	∞
	15	355	230	∞
	16	470	245	∞
	17	470	340	∞
	18	420	255	∞
	19	530	270	∞
	20	495	275	∞
	21	460	305	∞
	22	460	310	∞
	23	460	285	∞
	24	515	255	∞
	25	520	295	∞
	26	525	320	∞
	27	555	300	∞
	28	495	335	∞
	29	400	325	∞
	30	415	305	∞
	31	375	280	425
	32	250	290	435
	33	305	295
	34	240	255
	35	430	270
	36	290
	37	370
	38	425
	39	310
	40	345
	41	470
	42	490
	43	430
	44	410
	45	375
	46	465
	47	480
	48	410
	49	405
	50	410
	51	525
	52	505
	53	245
	54	295
	55	305
	56	350
	57	365
	58	365
	59	330
	60	315
	61	495
	62	520
	63	455
	64	415
	65	370
	66	345
	67	330
	68	330
	69	325
	70	360
	71	505
	72	415
	73	505
	74	460
	75	450
	76	420
	77	435
	78	465
	79	445
	80	550
	81	450
	82	415
	83	390
	84	395
	85	365
	86	290
	87	315
	88	345
	89	350
	90	345
	91	350
	92	530
	93	505
	94	450
	95	500
	96	430
	97	435
	98	520
	99	560
	100	430
	101	440
	102	290
	103	255
	104	365
	105	370
	106	160
	107	220
	108	260
	109	240
	110	260
	111	260
	112	310
	113	305
	114	300
	115	315
	116	340
	117	320
	118	535
	119	455
	120	505
	121	490
	122	440
	123	350
	124	350
	125	355
	126	310
	127	265
	128	225
	129	280
	130	370
	131	335
	132	395
	133	385
	134	360
	135	415
	136	370
	137	400
	138	460
	139	475
	140	380
	141	345
	142	330
	143	365
	144	260
	145	295
	146	280
	147	240
	148	440
	149	430
	150	435
	151	465
	152	455
	153	330
	154	305
	155	355
	156	535
	157	410
	158	415
	159	500
	160	520
	161	500
	162	170
	163	200
	164	440
	165	410
	166	415
	167	440
	168	465
	169	410
	170	410
	171	410
	172	435
	173	455
	174	∞
	175	∞
	176	∞
	177	∞
	178	∞
	179	∞
	180	∞
	181	∞
	182	∞
	183	∞
	184	∞
	185	∞
	186	∞
	187	∞
	188	∞
	189	∞
	190	∞
	191	∞
	192	∞
	193	∞
	194	∞
	195	∞

## Sheet: Fig. 3b
Fig. 3b
n	WT-16F	F518A	Y563A	I612A
1	350	420	220	365			WT-16F	F518A	Y563A	I612A
2	365	240	220	200		Mean	392.83	225.312	260	289.444
3	445	270	280	145		SEM (+/-)	6.42975	10.4219	8.17303	14.3405
4	450	325	265	175		P-value		<0.0001	<0.0001	<0.0001
5	335	270	275	510		Statistical analysis		One-way ANOVA with Turkey's multiple comparisons test	One-way ANOVA with Turkey's multiple comparisons test	One-way ANOVA with Turkey's multiple comparisons test
6	310	200	255	205
7	375	215	255	230
8	415	250	290	275
9	320	180	285	275
10	440	220	310	300
11	445	280	320	300
12	375	225	290	310
13	400	185	285	320
14	355	200	240	235
15	355	235	240	245
16	470	170	280	285
17	470	220	295	360
18	420	175	265	335
19	530	190	260	285
20	495	260	250	210
21	460	210	270	275
22	460	190	160	405
23	460	270	170	315
24	515	260		315
25	520	195		300
26	525	295		330
27	555	260		310
28	495	130
29	400	135
30	415	160
31	375	150
32	250	225
33	305
34	240
35	430
36	290
37	370
38	425
39	310
40	345
41	470
42	490
43	430
44	410
45	375
46	465
47	480
48	410
49	405
50	410
51	525
52	505
53	245
54	295
55	305
56	350
57	365
58	365
59	330
60	315
61	495
62	520
63	455
64	415
65	370
66	345
67	330
68	330
69	325
70	360
71	505
72	415
73	505
74	460
75	450
76	420
77	435
78	465
79	445
80	550
81	450
82	415
83	390
84	395
85	365
86	290
87	315
88	345
89	350
90	345
91	350
92	530
93	505
94	450
95	500
96	430
97	435
98	520
99	560
100	430
101	440
102	290
103	255
104	365
105	370
106	160
107	220
108	260
109	240
110	260
111	260
112	310
113	305
114	300
115	315
116	340
117	320
118	535
119	455
120	505
121	490
122	440
123	350
124	350
125	355
126	310
127	265
128	225
129	280
130	370
131	335
132	395
133	385
134	360
135	415
136	370
137	400
138	460
139	475
140	380
141	345
142	330
143	365
144	260
145	295
146	280
147	240
148	440
149	430
150	435
151	465
152	455
153	330
154	305
155	355
156	535
157	410
158	415
159	500
160	520
161	500
162	170
163	200
164	440
165	410
166	415
167	440
168	465
169	410
170	410
171	410
172	435
173	455
174	∞
175	∞
176	∞
177	∞
178	∞
179	∞
180	∞
181	∞
182	∞
183	∞
184	∞
185	∞
186	∞
187	∞
188	∞
189	∞
190	∞
191	∞
192	∞
193	∞
194	∞
195	∞

## Sheet: Fig. 3d
		Fig. 3d
		WT-16F	F518A	Y563A	I612A	F518A-Y563A-I612A				WT-16F	F518A	Y563A	I612A	F518A-Y563A-I612A
		0	0	69.841	0	78.9474			Mean	0	0	42.193	0	89.98
		0	0	33.3333	0	93.5484			SEM (+/-)	0	0	7.59921	0	5.63
		0	0	31.068	0	97.4359			P-value					0.0047
		0	0	58.1395	0				Statistical analysis					Two-tailed unpaired Student's t-test
				19.6
				41.1765

## Sheet: Fig. 4b
n	WT-16F	F518L	F518W	Y563W	I612W				WT-16F	F518L	F518W	Y563W	I612W
1	350	520	425	∞	325			Mean	392.83	462.73	331.538	N/A	381.19
2	365	335	265	∞	325			SEM (+/-)	6.42975	12.47	9.59875	N/A	14.11
3	445	465	415	∞	325			P-value		0.0006	0.0013		0.9167
4	450	450	335	∞	350			Statistical analysis		One-way ANOVA with Turkey's multiple comparisons test	One-way ANOVA with Turkey's multiple comparisons test		One-way ANOVA with Turkey's multiple comparisons test
5	335	475	300	∞	∞
6	310	425	335	∞	∞
7	375	360	410	∞	∞
8	415	510	250	∞	∞
9	320	520	255	∞	∞
10	440	500	295	∞	465
11	445	520	280	∞	500
12	375	520	440	∞	445
13	400	∞	340	∞	460
14	355	∞	355	∞	465
15	355	∞	340	∞	365
16	470	∞	300	∞	325
17	470	∞	310	∞	425
18	420	∞	360	∞	450
19	530	445	330	∞	∞
20	495	430	345	∞	∞
21	460	∞	330	∞	∞
22	460	∞	330	∞	∞
23	460	∞	330	∞	∞
24	515	∞	305	∞	∞
25	520	455	330	∞	∞
26	525	450	310	∞	∞
27	555	520		∞	∞
28	495	500		∞	∞
29	400	505		∞	∞
30	415	520		∞	∞
31	375	∞		∞	∞
32	250	∞		∞	∞
33	305	∞		∞	∞
34	240	∞		∞	∞
35	430	∞		∞	∞
36	290	360		∞	∞
37	370	395		∞	335
38	425			∞	390
39	310			∞	400
40	345			∞	370
41	470			∞	270
42	490			∞	295
43	430			∞	385
44	410			∞	335
45	375			510
46	465			510
47	480			570
48	410			∞
49	405			∞
50	410			∞
51	525			∞
52	505			∞
53	245			∞
54	295			∞
55	305			∞
56	350			∞
57	365			∞
58	365			∞
59	330			∞
60	315			∞
61	495			∞
62	520			∞
63	455			∞
64	415			∞
65	370			∞
66	345			560
67	330			∞
68	330			∞
69	325			∞
70	360			∞
71	505			∞
72	415			∞
73	505			∞
74	460			∞
75	450			∞
76	420			∞
77	435			380
78	465			450
79	445			∞
80	550			∞
81	450
82	415
83	390
84	395
85	365
86	290
87	315
88	345
89	350
90	345
91	350
92	530
93	505
94	450
95	500
96	430
97	435
98	520
99	560
100	430
101	440
102	290
103	255
104	365
105	370
106	160
107	220
108	260
109	240
110	260
111	260
112	310
113	305
114	300
115	315
116	340
117	320
118	535
119	455
120	505
121	490
122	440
123	350
124	350
125	355
126	310
127	265
128	225
129	280
130	370
131	335
132	395
133	385
134	360
135	415
136	370
137	400
138	460
139	475
140	380
141	345
142	330
143	365
144	260
145	295
146	280
147	240
148	440
149	430
150	435
151	465
152	455
153	330
154	305
155	355
156	535
157	410
158	415
159	500
160	520
161	500
162	170
163	200
164	440
165	410
166	415
167	440
168	465
169	410
170	410
171	410
172	435
173	455
174	∞
175	∞
176	∞
177	∞
178	∞
179	∞
180	∞
181	∞
182	∞
183	∞
184	∞
185	∞
186	∞
187	∞
188	∞
189	∞
190	∞
191	∞
192	∞
193	∞
194	∞
195	∞

## Sheet: Fig. 5a
	Fig. 5a
	WT-16F	F518Q	F518E	F518K	Y563Q	Y563E	Y563K	I612Q	I612E	I612K
	0	70	100	100	50	35.2941	100	0	93.5484	36.2205
	0	75.5102	100	100	100	25	100	0	92.1569	36.3014
	0	78.3784	100	100	85.4545	15.5844	100	0	95.7447	36.8421
	0		83.3333	100	53.6585	31.9149	100	0	88.8889	41.3043
Mean	0	74.6295	95.8333	100	72.2783	26.9484	100	0	92.5847	37.6671
SEM (+/-)	0	2.45839	4.16667	0	12.1967	4.35176	0	0	1.43632	1.22025

## Sheet: Fig. 5b
		Fig. 5b
	n	WT-16F	F518Q	F518E	F518K	Y563Q	Y563E	Y563K	I612Q	I612E	I612K				WT-16F	F518Q	F518E	F518K	Y563Q	Y563E	Y563K	I612Q	I612E	I612K
	1	350	380			190	245		290		340			Mean	392.83	261.25			270.625	271.667		341.207		263
	2	365	345			165	245		310		340			SEM (+/-)	6.42975	16.9343			10.9533	11.7986		9.33983		12.0554
	3	445	345			270	215		375		355			P-value		<0.0001			<0.0001	<0.0001		0.0093		<0.0001
	4	450	340			290	255		385		310			Statistical analysis		One-way ANOVA with Turkey's multiple comparisons test			One-way ANOVA with Turkey's multiple comparisons test	One-way ANOVA with Turkey's multiple comparisons test		One-way ANOVA with Turkey's multiple comparisons test		One-way ANOVA with Turkey's multiple comparisons test
	5	335	260			305	290		390		300
	6	310	230			290	260		380		275
	7	375	205			255	245		355		270
	8	415	175			340	330		335		280
	9	320	260			240	380		345		225
	10	440	350			285	315		435		210
	11	445	215			275	315		385		190
	12	375	255			305	215		280		305
	13	400	195			305	245		370		300
	14	355	205			270	265		345		420
	15	355	205			290	255		270		175
	16	470	215			255			335		215
	17	470							345		270
	18	420							305		255
	19	530							270		215
	20	495							275		240
	21	460							255		215
	22	460							285		185
	23	460							295		215
	24	515							355		225
	25	520							370		245
	26	525							390
	27	555							415
	28	495							425
	29	400							325
	30	415
	31	375
	32	250
	33	305
	34	240
	35	430
	36	290
	37	370
	38	425
	39	310
	40	345
	41	470
	42	490
	43	430
	44	410
	45	375
	46	465
	47	480
	48	410
	49	405
	50	410
	51	525
	52	505
	53	245
	54	295
	55	305
	56	350
	57	365
	58	365
	59	330
	60	315
	61	495
	62	520
	63	455
	64	415
	65	370
	66	345
	67	330
	68	330
	69	325
	70	360
	71	505
	72	415
	73	505
	74	460
	75	450
	76	420
	77	435
	78	465
	79	445
	80	550
	81	450
	82	415
	83	390
	84	395
	85	365
	86	290
	87	315
	88	345
	89	350
	90	345
	91	350
	92	530
	93	505
	94	450
	95	500
	96	430
	97	435
	98	520
	99	560
	100	430
	101	440
	102	290
	103	255
	104	365
	105	370
	106	160
	107	220
	108	260
	109	240
	110	260
	111	260
	112	310
	113	305
	114	300
	115	315
	116	340
	117	320
	118	535
	119	455
	120	505
	121	490
	122	440
	123	350
	124	350
	125	355
	126	310
	127	265
	128	225
	129	280
	130	370
	131	335
	132	395
	133	385
	134	360
	135	415
	136	370
	137	400
	138	460
	139	475
	140	380
	141	345
	142	330
	143	365
	144	260
	145	295
	146	280
	147	240
	148	440
	149	430
	150	435
	151	465
	152	455
	153	330
	154	305
	155	355
	156	535
	157	410
	158	415
	159	500
	160	520
	161	500
	162	170
	163	200
	164	440
	165	410
	166	415
	167	440
	168	465
	169	410
	170	410
	171	410
	172	435
	173	455
	174	∞
	175	∞
	176	∞
	177	∞
	178	∞
	179	∞
	180	∞
	181	∞
	182	∞
	183	∞
	184	∞
	185	∞
	186	∞
	187	∞
	188	∞
	189	∞
	190	∞
	191	∞
	192	∞
	193	∞
	194	∞
	195	∞

## Sheet: Fig. 5c
	Fig. 5c
	WT-16F	D703R	F518A-D703R	F518Q-D703R	F518E-D703R	F518K-D703R	Y563A-D703R	Y563Q-D703R	Y563E-D703R	Y563K-D703R	I612A-D703R	I612Q-D703R	I612E-D703R	I612K-D703R
	0	0	0	0	0	32.4324	0	0	0	83.3333	0	0	0	0
	0	0	0	0	0	23.3333	0	0	0	90.4762	0	0	0	0
	0	0	0	0	0	20	0	0	0	100	0	0	0	0
	0	0	0	0	0	58.8235	0	0	0	100	0	0	0	0
Mean	0	0	0	0	0	33.6473	0	0	0	93.4524	0	0	0	0
SEM (+/-)	0	0	0	0	0	8.79368	0	0	0	4.0517	0	0	0	0

## Sheet: Fig. 6b
TMEM16A L543K
Voltage\Recording (n=)	1	2	3	4				Average	SEM
-100	-9.85412	-11.5391	-18.8276	-8.56258			-100	-12.1959	2.29303
-80	-12.27	-9.22591	-14.7733	-6.59462			-80	-10.7159	1.78145
-60	-11.1619	-6.96524	-10.2592	-4.74861			-60	-8.28374	1.48385
-40	-7.4659	-4.70415	-5.83594	-3.0422			-40	-5.26205	0.93208
-20	-2.92794	-2.36163	-2.69195	-1.14758			-20	-2.28227	0.395659
0	0.248046	0.254486	0.618869	0.513335			0	0.408684	0.0934126
20	2.6853	2.79187	3.68413	2.45553			20	2.90421	0.269278
40	4.92727	5.41339	6.30108	4.5928			40	5.30864	0.371234
60	7.24465	10.2648	8.27943	6.03288			60	7.95545	0.896275
80	8.07501	13.4965	10.7568	8.23788			80	10.1415	1.27569
100	10.0274	14.5188	13.6126	10.4518			100	12.1527	1.12323
120	11.944	20.4383	16.8721	14.6474			120	15.9755	1.79668
140	14.1902	22.3426	20.3878	18.1801			140	18.7752	1.7489
TMEM16A L543K
Voltage\Recording (n=)	1	2	3	4	5			Average	SEM
-100	-11.5668	-21.8002	-22.3249	-11.1322	-72.0922		-100	-27.7833	11.3338
-80	-9.05411	-19.2462	-23.5859	-10.3697	-56.4125		-80	-23.7337	8.60858
-60	-7.09534	-15.2225	-23.6967	-8.53575	-41.2223		-60	-19.1545	6.25004
-40	-4.93256	-11.069	-21.7193	-8.733	-28.0931		-40	-14.9094	4.31635
-20	-2.42701	-5.43504	-11.3992	-4.76231	-14.531		-20	-7.71091	2.25732
0	0.884646	2.25444	2.49981	1.09811	0.717714		0	1.49095	0.368819
20	5.04965	12.6568	21.448	9.17335	21.2879		20	13.9231	3.26929
40	11.1301	26.9403	46.6686	20.1843	46.7463		40	30.3339	7.13969
60	19.4752	48.9906	80.6859	36.1176	79.6797		60	52.9898	12.0485
80	29.0831	74.9726	123.625	56.6964	124.289		80	81.7332	18.7223
100	41.91	105.228	173.407	80.4902	176.481		100	115.503	26.2856
120	56.255	148.19	240.704	109.255	241.779		120	159.236	36.521
140	73.1867	188.915	318.073	138.473	320.647		140	207.859	49.0807
TMEM16A S588K
Voltage\Recording (n=)	1	2	3	4	5			Average	SEM
-100	-8.66875	-18.0965	-16.2345	-5.83145	-7.1054		-100	-11.1873	2.49901
-80	-6.59817	-13.7248	-11.534	-4.3195	-5.40417		-80	-8.31612	1.83047
-60	-5.18636	-10.0714	-8.52067	-3.12608	-3.81639		-60	-6.14419	1.35122
-40	-3.42356	-6.5306	-5.46474	-1.98853	-2.26793		-40	-3.93507	0.891813
-20	-1.58893	-2.99455	-2.1471	-0.789656	-0.928886		-20	-1.68982	0.406873
0	0.571351	0.625329	1.27672	0.570841	0.644218		0	0.737692	0.13554
20	2.99976	4.50316	4.62195	2.2542	2.32062		20	3.33994	0.516247
40	5.99139	8.6377	8.43957	4.22091	4.22956		40	6.30383	0.968171
60	9.43607	13.326	12.6234	6.7212	6.42544		60	9.70643	1.43805
80	14.4629	19.0511	18.4845	9.7882	9.54624		80	14.2666	2.03787
100	21.9837	26.0608	25.1256	13.3924	13.7769		100	20.0679	2.73226
120	29.7854	29.9626	32.6179	18.6283	23.6432		120	26.9275	2.54383
140	39.2234	40.6816	41.2456	25.2197	25.8982		140	34.4537	3.6478
TMEM16A I637K
Voltage\Recording (n=)	1	2	3	4	5			Average	SEM
-100	-15.5128	-12.2414	-31.5102	-16.0507	-17.3977		-100	-18.5426	3.35086
-80	-12.9181	-10.9897	-26.7646	-14.1782	-13.9344		-80	-15.757	2.80864
-60	-10.7829	-9.6231	-21.9808	-11.7741	-10.7134		-60	-12.9749	2.27707
-40	-8.13104	-7.51174	-16.323	-9.24987	-7.7293		-40	-9.78899	1.66073
-20	-4.58776	-4.07963	-9.21061	-4.17786	-3.72862		-20	-5.1569	1.02263
0	0.3987	1.78243	1.31083	2.22873	0.918462		0	1.32783	0.320112
20	7.18428	10.9976	17.7178	11.7177	6.28098		20	10.7797	2.02769
40	16.2417	25.0318	40.3996	26.6406	13.3605		40	24.3348	4.74243
60	28.1955	44.5981	72.5603	43.6062	19.972		60	41.7864	8.99675
80	43.491	69.4301	116.556	67.7789	30.9426		80	65.6398	14.6729
100	61.9055	101.469	173.408	96.2579	44.2589		100	95.4598	22.2038
120	83.8029	139.583	246.631	122.138	60.7298		120	130.577	32.1616
140	110.551	183.927	337.595	162.976	80.0931		140	175.028	44.6219

[truncated: 11 more sheets: Fig. 6c, Fig. 6e, Fig. S3b, Fig. S4c, Fig. S4d, Fig. S4e, Fig. S4f, Fig. S4i, Fig. S4j, Fig. S7f, Sheet1]
